# Supplementary material for: Molecular analysis of androgen receptor splice variant AR-V3 reveals eminent ambiguity regarding activity and clinical utility
Source: Cancer Cell Int. 2025 Aug 26;25:316. doi: 10.1186/s12935-025-03948-y (PMC12379386; doi:10.1186/s12935-025-03948-y)
Supplement: Supplementary file 5 — Additional file 5 [file 12935_2025_3948_MOESM5_ESM.xlsx]

## Sheet: S2_primer sequences
	Primers used in the present study
		Forward 5'-3'	Reverse 5'-3'	Probe 5'-3'
	TaqMan qPCR
	AR-V3	CACATGTGGAAGCTGCAAGG	TTGGTGCTGCCATGCAGTAT	AGCCGCTGAAGGATT
	AR-V7	GGATGACTCTGGGAGAAAAATTC	CTTTCTTCAGGGTCTGGTCATT	CAATTGCAAGCATCTCA
	SYBR Green qPCR
	AR-V3 isoform SYBR Green qPCR	TTCAAAAGAGCCGCTGAAGGA	GGGGAGGTGTGGGAGGTTTT
	RPL37A	GTGGTTCCTGCATGAAGACAGTG	TTCTGATGGCGGACTTTACCG
	ACTB	TCAAGATCATTGCTCCTCCTGAG	ACATCTGCTGGAAGGTGGACA
	Other primer sequences
	CE4 stop codon sequencing	AGGTCCTGCATTAACACCATAT	AGGCCATGAGACAGCTTTCA
